# Supplementary material for: Impact of Ultrasound Pretreatment and Enzyme Concentration on Taste and Biological Activities of Porcine Lung Hydrolyzates
Source: Foods. 2025 Sep 18;14(18):3243. doi: 10.3390/foods14183243 (PMC12469255; doi:10.3390/foods14183243)
Supplement: Supplementary file 1 [file foods-14-03243-s001.zip]

Archive with 1 entries (1 files):
- foods-3859369-supplementary.pdf
